# Supplementary material for: Genome-Wide Association Study of Soybean Germplasm Derived From Canadian × Chinese Crosses to Mine for Novel Alleles to Improve Seed Yield and Seed Quality Traits
Source: Front Plant Sci. 2022 Mar 28;13:866300. doi: 10.3389/fpls.2022.866300 (PMC8996715; doi:10.3389/fpls.2022.866300)
Supplement: Supplementary file 1 [file Data_Sheet_1.xlsx]

## Sheet: Table S1.
Table S1. Genomic diversity panel of soybean genotypes used in the current GWAS grown at Elora and Woodstock, ON, in 2019-2020.
Entry Number	Cultivar Name	Genotypic Group1
1	OAC 15-04C	CD-CH
2	SeCan 15-05C	CD-CH
3	OAC 14-01C	CD-CH
4	OAC 14-07C	CD-CH
5	OAC 14-24C	CD-CH
6	OAC 13-58C-ChCdn	CD-CH
7	OAC 13-59C-ChCdn	CD-CH
8	OAC 13-60C-ChCdn	CD-CH
9	OAC 13-61C-ChCdn	CD-CH
10	OAC 13-64C-ChCdn	CD-CH
11	OAC 13-67C-ChCdn	CD-CH
12	OAC 12-44C	CD-CH
13	OAC 12-60C	CD-CH
14	OAC 11-30C	CD-CH
15	17S03C-009	CD-CH
16	17S03C-011	CD-CH
17	17S03C-018	CD-CH
18	17S03C-019	CD-CH
19	17S03C-021	CD-CH
20	17S03C-030	CD-CH
21	17S03C-031	CD-CH
22	17S03C-033	CD-CH
23	17S03C-038	CD-CH
24	17S03C-040	CD-CH
25	17S03C-046	CD-CH
26	17S03C-048	CD-CH
27	17S03C-054	CD-CH
28	17S03C-056	CD-CH
29	17S03C-085	CD-CH
30	17S03C-090	CD-CH
31	17S03C-091	CD-CH
32	17S03C-104	CD-CH
33	17S03C-105	CD-CH
34	17S03C-106	CD-CH
35	17S03C-024	CD-CH
36	17S03C-053	CD-CH
37	17S03C-061	CD-CH
38	17S03C-082	CD-CH
39	17S03C-086	CD-CH
40	17S04C-003	CD-CH
41	17S04C-006	CD-CH
42	17S04C-009	CD-CH
43	17S04C-010	CD-CH
44	17S04C-012	CD-CH
45	17S04C-014	CD-CH
46	17S04C-018	CD-CH
47	17S04C-019	CD-CH
48	17S04C-020	CD-CH
49	17S04C-026	CD-CH
50	17S04C-031	CD-CH
51	17S04C-036a	CD-CH
52	17S04C-053	CD-CH
53	17S04C-054	CD-CH
54	17S04C-058	CD-CH
55	17S04C-068	CD-CH
56	17S04C-069	CD-CH
57	17S04C-070	CD-CH
58	17S04C-071	CD-CH
59	17S04C-072	CD-CH
60	17S04C-074	CD-CH
61	17S04C-075	CD-CH
62	17S04C-077	CD-CH
63	17S04C-089	CD-CH
64	Neptune	CD
65	OAC Wallace	CD
66	OAC Klondike	CD
67	OAC Lakeview	CD
68	OAC Lauralain	CD
69	OAC Lindsay	CD
70	OAC Lucknow	CD
71	OAC Madoc	CD
72	OAC Millennium	CD
73	OAC Morden	CD
74	OAC Musca	CD
75	OAC Nation	CD
76	OAC Petrel	CD
77	OAC Prescott	CD
78	OAC Prudencea	CD
79	OAC Purdy	CD
80	OAC Scorpio	CD
81	OAC Shire	CD
82	OAC Strive	CD
83	OAC Sunny	CD
84	OAC Vision	CD
85	OAC Walton	CD
86	OAC Wellington	CD
87	Venus	CD
88	9004	CD
89	9063	CD
90	AAC Edward	CD
91	AAC Mandor	CD
92	AC 2001	CD
93	AC Albatros	CD
94	AC Brant	CD
95	AC Bravor	CD
96	AC Cormoran	CD
97	AC Glengarry	CD
98	AC Harmony	CD
99	AC Orford	CD
100	Accord	CD
101	Alta	CD
102	Dundas	CD
103	Heather	CD
104	Maple Ambera	CD
105	Maple Arrowa	CD
106	Maple Donovan	CD
107	Maple Glen	CD
108	Maple Presto	CD
109	Maple Ridge	CD
110	Medallion	CD
111	Rodeo	CD
112	Roland	CD
113	Albinos	CD
114	Altesse	CD
115	Aquilon	CD
116	Autan	CD
117	Costaud	CD
118	Fiston	CD
119	Frisquet	CD
120	Gaillard	CD
121	Gentlemana	CD
122	Klaxon	CD
123	17SHR03C:0968	(CD-CH) x CD
124	17SHR03C:1071	(CD-CH) x CD
125	17SHR03C:1086	(CD-CH) x CD
126	17SHR03C:1144	(CD-CH) x CD
127	17SHR04C:0583	(CD-CH) x CD
128	17SHR04C:0592	(CD-CH) x CD
129	17SHR04C:0599	(CD-CH) x CD
130	17SHR04C:0600	(CD-CH) x CD
131	17SHR04C:0606	(CD-CH) x CD
132	17SHR04C:1098	(CD-CH) x CD
133	17SHR04C:1105	(CD-CH) x CD
134	17SHR04C:1107	(CD-CH) x CD
135	17SHR04C:1126	(CD-CH) x CD
136	17SHR04C:1134	(CD-CH) x CD
137	17SHR04C:1137	(CD-CH) x CD
138	17SHR04C:1140	(CD-CH) x CD
139	17SHR04C:1142	(CD-CH) x CD
140	17SHR04C:1143	(CD-CH) x CD
141	17SHR04C:1144	(CD-CH) x CD
142	17SHR04C:1166	(CD-CH) x CD
143	17SHR04C:1171	(CD-CH) x CD
144	17SHR04C:1173	(CD-CH) x CD
145	17SHR04C:1175	(CD-CH) x CD
146	17SHR04C:1176	(CD-CH) x CD
147	17SHR04C:1182	(CD-CH) x CD
148	Jiyu 50	CH
149	Jiyu 95	CH
150	Jiyu 99	CH
151	Jiyu 301	CH
152	Jiyu 66	CH
153	Jilinxiaoli 8	CH
154	Jiyu 59a	CH
155	Heinong 50	CH
156	Jilinxiaoli 7	CH
157	Jiyu 40	CH
158	Jiyu 77	CH
159	Jiyu 109	CH
160	Jiunong 22	CH
161	Jiunong 35	CH
162	Jinong 22	CH
163	Jinong 27a	CH
164	Changnong 18	CH
165	Jiyu 100	CH
166	9702	CH
167	Kenfeng 7	CH
168	Kenjianbeidou 7	CH
169	Jilidou 3	CH
170	Kenjiangdou 43	CH
171	Qing 07-1115	CH
172	Qing 07-1133	CH
173	Qing 07-1187	CH
174	Qing 09-1600	CH
175	Qing 09-18861	CH
176	Jiyu 68	CH
177	Zaofeng 918	CH
178	Dongnong 46	CH
179	Heinong 51	CH
180	Jiyu 91	CH
181	Bainong 10b	CH
182	Dongnong 42b	CH
183	Dongnong 44b	CH
184	GJ 02111-3b	CH
185	GJ 0323-4b	CH
186	Hefeng 43a,b	CH
187	Heihe 43b	CH
188	Heinong 38b	CH
189	Heinong54b	CH
190	Jiyu 406b	CH
191	Jiyu 48b	CH
192	Jiyu 86b	CH
193	Jiyu 90b	CH
194	Jiyu 94b	CH
195	Jiyu 97a,b	CH
196	Kennong 30b	CH
197	Liaodou 13b	CH
198	Qing 05-1028b	CH
199	Shuinong 15b	CH
200	Jiyu 303b	CH
1The genotypic groups constituting the GWAS panel were CD = Canadian, CH = Chinese, and CD-CH, (CD-CH) x CD = Canadian x Chinese progeny
aGenotypes removed from GWAS due to poor DNA quality or human error.
bThese genotypes were grown as two-row seed increase at Woodstock, ON in 2019.

## Sheet: Table S2.
Table S2. List of genotypes that were removed from final analysis.
Cultivar Name	Location	Year	Reason for removal
Gaillard	Elora	2019	NIR error
OAC Prudence	Woodstock	2019	NIR error
Gaillard	Elora	2020	Harvest error
17S04C-058	Elora	2020	Harvest error

## Sheet: Table S3.
Table S3. Summary of soybean seed yield (kg/ha), seed protein and seed oil concentration for the four environments: Elora 2019, Elora 2020, Woodstock 2019, and Woodstock 2020.
Trait	Environment	N	Mean	Std Dev	Range
			kg/ha
Seed yield	Elora 2019	359	2262	654.5	348-3931
	Elora 2020	398	2723	507.2	1248-4334
	Woodstock 2019	293	3219	671.3	126-4805
	Woodstock 2020	400	2306	678.8	826-3900
Protein	Elora 2019	359	42.2	1.64	36.1-46.3
	Elora 2020	398	41	1.38	36.9-44.9
	Woodstock 2019	293	41.1	2.11	35.5-46.8
	Woodstock 2020	400	39.8	1.88	34.0-45.2
Oil	Elora 2019	359	19	1.18	14.9-21.4
	Elora 2020	398	20	1.14	16.1-22.8
	Woodstock 2019	293	19.2	0.8	17.2-21.4
	Woodstock 2020	400	20.7	0.98	17.7-23.1

## Sheet: Table S4.
Table S4. Type III tests of fixed effects for seed yield (kg/ha), seed protein concentration and seed oil concentration for combined environment analysis.
Trait	Effect	Num DF	Den DF	F Value	Pr > F
Soybean seed yield	Genotype	146	584	4.14	<.0001
	Environment	3	4.005	14.62	0.0127
	Genotype*Environment	438	584	1.39	<.0001
Seed Protein	Genotype	146	584	14.92	<.0001
	Environment	3	3.995	87.15	0.0004
	Genotype*Environment	438	584	1.8	<.0001
Seed Oil	Genotype	146	584	11.81	<.0001
	Environment	3	3.999	54.67	0.0011
	Genotype*Environment	438	584	1.57	<.0001

## Sheet: Table S5.
Table S5. Pearson Correlation Coefficients for soybean seed yield, seed oil concentration, seed protein concentration, and agronomic traits for a panel of 200 soybean lines evaluated from 2019-202 at Elora, ON and Woodstock, ON.
	Protein	Oil	Seed Weight	Height	Days to Maturity	Emergence	Lodging
Yield	-0.08	-0.12	0.47	0.03	-0.003	0.56	0.28
	0.0035*	<.0001¶	<.0001¶	0.2918	0.8986	<.0001¶	<.0001¶
Protein		-0.4	-0.23	0.18	-0.15	0.04	0.01
		<.0001¶	<.0001¶	<.0001¶	<.0001¶	0.1476	0.6314
Oil			-0.12	-0.05	-0.26	0.07	-0.24
			<.0001¶	0.0411ǂ	<.0001¶	0.0088*	<.0001¶
Seed Weight				-0.04	0.47	0.1	0.26
				0.1776	<.0001¶	0.0002*	<.0001¶
Height					0.01	-0.07	-0.04
					0.6361	0.0111ǂ	0.1556
Days to Maturity						-0.45	-0.08
						<.0001¶	0.0023*
Emergence							0.24
							<.0001¶
¶ Significant at .0001; * significant at .001; ǂ significant at .01

## Sheet: Table S6.
Table S6. Pearson Correlation Coefficients for soybean seed yield, seed protein and seed oil concentrations (dry basis, %) between Elora 2019, Elora 2020, Woodstock 2019, and Woodstock 2020.
Seed Yield
	Elora 2020	Woodstock 2019	Woodstock 2020
Elora 2019	-0.07	0.46	0.05
	-0.1966	(<.0001)¶	-0.3298
Elora 2020		0.17	0.16
		(0.0045)*	(0.0017)*
Woodstock 2019			0.06
			-0.3265
Protein Concentration
Elora 2019	0.33	0.44	0.29
	(<.0001)¶	(<.0001)¶	(<.0001)¶
Elora 2020		0.43	0.28
		(<.0001)¶	(<.0001)¶
Woodstock 2019			0.46
			(<.0001)¶
Oil Concentration
Elora 2019	0.32	0.37	0.33
	(<.0001)¶	(<.0001)¶	(<.0001)¶
Elora 2020		0.32	0.51
		(<.0001)¶	(<.0001)¶
Woodstock 2019			0.39
			(<.0001)¶
¶ Significant at .0001; * significant at .001
